# Supplementary material for: Students’ Knowledge about Cervical Cancer Prevention in Poland
Source: Medicina (Kaunas). 2021 Sep 30;57(10):1045. doi: 10.3390/medicina57101045 (PMC8539101; doi:10.3390/medicina57101045)
Supplement: Supplementary file 1 [file medicina-57-01045-s001.zip]

Archive with 1 entries (1 files):
- medicina-1375125-supplementary.pdf
